# Supplementary material for: Patent Foramen Ovale on Transthoracic Echocardiography and Brain White-Matter Hyperintensities: A Transportability Analysis and Practice-Anchored Risk Framework
Source: J Clin Med. 2026 Jun 11;15(12):4541. doi: 10.3390/jcm15124541 (PMC13301136; doi:10.3390/jcm15124541)
Supplement: Supplementary file 1 [file jcm-15-04541-s001.zip]

Archive with 3 entries (2 files):
- jcm-4322739-supplementary/
- jcm-4322739-supplementary/jcm-4322739-supplementary.pdf
- jcm-4322739-supplementary/PAMAP Supplementary Code Package.pdf
